# Supplementary material for: Variability of Anthocyanin Concentrations, Total Metabolite Contents and Antioxidant Activities in Adzuki Bean Cultivars
Source: Antioxidants (Basel). 2022 Jun 9;11(6):1134. doi: 10.3390/antiox11061134 (PMC9220110; doi:10.3390/antiox11061134)
Supplement: Supplementary file 1 [file antioxidants-11-01134-s001.zip]

Archive with 1 entries (1 files):
- antioxidants-1762281-supplementary.pdf
